# Supplementary material for: Underestimation in temporal numerosity judgments computationally explained by population coding model
Source: Sci Rep. 2022 Sep 17;12:15632. doi: 10.1038/s41598-022-19941-8 (PMC9482646; doi:10.1038/s41598-022-19941-8)
Supplement: Supplementary file 3 — Supplementary Information. [file 41598_2022_19941_MOESM3_ESM.csv]

	100	100	100	100	100	150	150	150	150	150	200	200	200	200	200	250	250	250	250	250	SOA
Subject ID	2	3	4	5	6	2	3	4	5	6	2	3	4	5	6	2	3	4	5	6	Number of vibrations
1	2	2	3.25	3.75	4.5	2	3	4	4.5	5	2	3	4	5	6	2	3	4	4.5	5.5
1	2	3	3.5	4.25	5	2	3	4	4.75	5.75	2	3	4	5	6	2	3	4	5	6
1	2	3	4	4.75	5.75	2	2.75	3.75	4.75	5.75	2	3	3.75	5	6	2	3	4	5	6.25
1	2	3	4	5	6	2	3	4	5	6	2	3	4	5	6	2	3	4	5	6
1	2	3	4	5	6	2	3	4	5	6	2	3	4	5	6	2	3	4	5	6
1	2	2	3	4	4.25	2	3	3.75	4	5.75	2	3	4	5	6	2	3	4	5	6
1	2	2.75	4	5.25	6	2	3	4	5.25	6	2	3	4	5	5.75	2	3	4	5	6
1	2	3	3.5	4.5	4.5	2	3	3.25	4.25	4.75	2	3	3.25	4	5	2	3	4	4.25	6
1	2	3	3.25	4	5	2	3	3.5	4.75	5.25	2	3	4	4.75	5.25	2	3	4	4.75	5.75
1	2	3	4	5	6	2	3	4	5	6	2	3	4	5	6	2	3	4	5	6
1	2	2.25	3	3.75	4.5	2	3	3.5	4	4.75	2	3	4	5	5.75	2	3	4	4.75	6
1	2	2.25	3	3.75	4	2	2.75	3.25	4	4.75	2	3	4	4.5	5	2	3	4	5	6
1	2	3.25	3.75	5	5.5	2	3	4	5	6	2	3	4	5	6	2	3	4	5	6
1	2	3	4	5	6.25	2	3	4	5	6	2	3	4	5	6	2	3	4	5	6
1	2	3	3.25	4.75	6	2	3	4	4.75	6	2	3	4	5	6	2	3	4	5	6
1	2	3	4	5.25	6	2	3	4	5	6	2	3	4	4.75	6	2	3	3.75	5	6
1	2	2.75	3.5	4.75	5	2	2.75	3.75	4.75	6	2.25	2.75	4	5	6	2	3	4	3.75	6
1	2	2	3	2.75	4	2	2.75	3.5	4	4.75	2	3	3.75	4.75	5.25	2	3	3	4.75	5.5
1	2	2	2.75	2.75	3.75	2	2	3.25	3.75	4.75	2	2.25	3.5	4.25	4.75	2	2.75	4	5	5.25
1	2	2.25	2.5	3.25	4	2	3	3	4	5	2	3	4	4.5	5.5	2	3	4	5	6
1	2	3.25	4	4.75	5.5	2	3	4	5	6	2	3	4	5	6	2	3	4	5	6
1	2	2.75	3.5	3.5	4.5	2	3	3.75	4.25	5.25	1.5	3	4	5	6	2	3	4	3.75	6
1	2	3	4	5	5.5	2	3	3.75	4.75	6	2	3	4	5	5.75	2	3	4	5	6
1	2	2.75	3.5	5	5.5	2	3	3.75	5	5.75	2	3	4	5	6	2	3	4	5	6
1	2	2	3	3.5	4	2	3	3.5	4	5	2	3	4	4.75	5.25	2	3	4	4.75	5.75
1	1	2	2.25	3	3.5	1.25	2	3	4	4.75	2	2.75	3.5	4.25	5	2	3	4	5	5.25
1	2	2	3.25	4.5	5.25	2	3	2.75	4.75	4.5	2	3.25	3.5	5	4.75	2	3.25	4.25	5	5.5
1	2	2.25	3.5	4.75	4.75	2	3	4	4.5	5.75	2	3	3.75	5	6	2	3	4	5	6
1	2	4.5	4.5	5.5	5.75	2	3	4	4.75	5.5	2	3	4	5	6	2	3	4	5	6
1	2	2.75	3.75	4.5	5.5	2	3	4	4.5	5.75	1.5	3	4	4.75	6	2	2.75	4	5	6
1	2	3	4.25	5	5.5	2	3	4	5	5.25	2	3	4	4.75	6	2	3	4	5	6
1	2.5	3	4	4.5	5.5	2	3	4	4.75	5.75	2	3	4	5	6	2	3	4	5	6.5
1	1.75	3	4.25	4.25	5.75	2	3	3.75	4.5	5.5	2	3	4	5.25	6	2	3	4	5	6
1	2	3.25	4	5	5.5	2	3	4	5.25	6	2	3	4	5	6	2	3	4	5	6
1	2	2	3.25	3.5	4.75	2	2.5	3.5	4.5	4.75	2	3	3.75	4.25	5.75	2	3	4	4.75	5.75
1	2	3	3	4.25	5	2	3	3.75	4.25	5.25	2	3	4	5	5.5	2	3	3.75	5	5.5
1	2.25	2.5	3.75	4.75	5	2	2.75	3.75	4	5.25	2	3	4	5	6	2	3	4	5	6
1	1	1.25	2	4.75	2.75	2	2.25	2.75	3.25	3.75	2	2.25	3.5	4.25	5.25	2	3	4	5	5.75
1	2	2.5	3	4	5	2	3	4.5	5	5.25	2	3	4.5	4.75	6.25	2	3	4	5	6
1	2	3	4	5	5.5	2	3	4	5	6	2	3	4	5	6	2	3	4	5	6
1	1.75	2.75	3.25	5.5	6.25	1.75	3	2.75	5.25	6.5	2	3	4	5	6	2	3	4	5	5.75
1	2	3	4	5	5.75	2	3	4	5	6	2	3	4	5	6	2	3.25	4	5	6
1	2	2.5	3.75	3.75	5	2	3	4	4.25	5.5	2	3	4	5	6	2	3	4	5	6
1	2.75	3.5	4	4.75	5	2.5	3.25	4	5	5.25	2.25	3.25	4	5	6	2	3	4	4.75	5.25
1	2	2.5	3.5	4.5	5.5	2	3	4	5	5.75	2	3	4	5	6	2	3	4	5	6
2	2.25	2.5	2.75	3.5	4.25	2.25	3.25	3.5	4	4.5	3	2.75	4	5.25	6	2.5	3	5.25	5.5	6.25
2	2.25	3	4	5	5.75	2	3	4	5	5.75	2	3	4	5	6	2	3	4	5	5.75
2	2	2.75	3.5	4.25	4.75	2	2.75	3.75	4.25	5	2	3	4	4.5	5.25	2	3	3.75	4.75	5.25
2	2.5	3.5	4	4.75	4.5	2	3	3.75	5	5.25	2	3	4	5	5.5	2.5	3.25	4	5	6
2	2	2	2.75	4	4.75	2	3	4	4.75	4.75	2	3	4	5	5.75	2	3	4	5	6
2	1.75	2.75	3.75	5	4.75	2	3	3.75	4.75	5.75	2	3	4	4.75	5.75	2	3	4	5	6
2	2	3	4	4.75	6	2	3	4	5	6	2	3	4	5	6.25	2	3	4	5	6
2	2	3	4	5	6	2	3	4	5	6	2	3	4	5	5.75	2	3	4	5	6
2	2	3	3.75	4.25	5.25	2	3	4	4.75	5.5	2	3	4	5	6	2	3	4	5	6.5
2	2	2	3.5	3.75	4.25	2	2.5	3.5	4.25	5.75	2	3	4	5	5.5	2	3	4	5	6
2	2	2.5	3.25	4.25	5	2	3	4	4.75	5.25	2	3	4	4.75	6	2	3	4	5	6
2	2	2	3	3.5	3.75	2	3	3.75	4	4.75	2	3	4	4.75	5.5	2	3	4	5	5.75
2	2	3	4	4.5	5.75	2	3	4	5	6	2	3	4	5	6	2	3	4	5	6
2	2	3	4	5	6	2	3	4	5	6	2	3	4	5	6	2	2.25	4	5	5
2	2	2.25	3	3.25	3.75	2	2.75	3	4.25	5.25	2	3	4	5	6	2	3	4	5	6
2	1.75	1.75	2.5	3.25	5	1	2.25	3.25	1.75	4.25	1.75	2.75	3.5	3.75	3.75	1.5	2.5	2.5	4	4.5
2	2	3	4	5	6	2	3	4	5	6	2	3	4	5	6	2	3	4	5	6
2	1.75	2	2.5	4.25	4.25	1.75	2.75	3.5	4	4.5	2	3	4.5	5	6	2	3	4	5	6.25
2	2	3.25	4.5	4.75	5.75	2	3	4	5	6	2	3	4	5	6	2	3	4	5	6
2	1.75	2	2.5	3	3.5	2	2.25	3.75	3.75	5	2	2.75	4	5	6	2	3	4.25	5	6
2	1.75	2	3.25	4	5	2	2.75	3	4.25	4.75	2	3	4	4.5	5.5	2	3	4	5	6
2	2	3	4	5	5.25	2	3.25	4	4.75	5.5	2	3	3.75	5	6	2	3	4	5	6
2	3.75	2.25	2.75	3.75	4.25	2	2.25	3.75	4	4.5	2	2.75	3.25	4	5	2	3	4	5.25	5.5
2	2	2.25	2.75	3.75	3.5	2	2.75	3.75	4.25	4.25	2	3	4	4.5	5.5	2	3	4	5	6
2	2	2.25	2.5	3.5	4.25	2	3	3.25	4.5	5.25	2.75	3.25	4.5	5	6	2	3.5	4.5	5.25	6.25
2	2	2	2.5	3	3.5	2	2.5	3	3.75	4.25	2	3	4	4.25	4.75	2	3	4	4.75	5.25
2	2	2.75	3.75	4.25	4.75	2	2.75	3.75	4	5.25	2	3	4	4.25	5	2	3	4	4.75	6
2	2	2	2.75	3.25	4	2	3	3.5	3.75	4.5	2.25	3.25	5	4.75	5	2	3	3.75	5	5
2	2	3	4	5	6	2	3	4	5	6	2	3	4	5	6	2	3	4	5	5.5
2	2.25	3	4.25	5.25	5.5	2	3	4	4.5	5.75	2	3	4	5	6	2	3	4	5.25	6
2	2	3	3.5	4.5	4.5	2	3	4	5	6	2	3	4	5	6	2	3	4	5	6
2	2	3	4.75	5	6	2	3	4	5	6	2	3	4	5	6	2	3	4	5	6
2	2	2	3.25	4	4.75	2	3	4	4.75	5.25	2	3	3.75	5	5.75	2	3	4	5	6
2	2	2.5	4	4.75	5.75	2	2.75	3.75	4.5	5.5	2	3	4	5	6	2	3	4	5	6
2	1.25	1.75	1.75	2.75	3.75	1.75	2.25	3.25	3.5	4.5	2	3	3.5	4.25	5.25	2	2.75	3.5	4.25	5.5
2	2	3	4	4.75	5.5	2	3	4	5	5.25	2	3	4	5	6	2	3	4	5	6
2	2	3	3.75	5	5.5	2	3	4	5	6	2	3	4	5	6.25	2	3	4	5	6
2	2	2.5	3.5	4.5	5.5	2	3	4	5	5.75	2.25	3	4	5	6	2	3	4	5.25	6
2	2	3	4	5	6	2	3	4	5	6	2	3	4	5	6	2	3	4	5	6
2	2	2.25	4	4.25	4.25	2	3	3.75	3.25	5.5	2	3	3.5	4.25	5.75	2	3	4	5	5.75
2	2	3	4	5.5	6	2	3	4	5.25	6	2	3.25	4	4.75	5	2	3	4	5	6
3	2	2	2	3	3.5	2	2.25	3	3.25	4	2	2.25	3	4	4.75	2	2.75	3.25	4.5	5
3	2	3.25	4	5.25	6	2	3	4	5	6	2	3	4	5	6	2	3	4	5	6
3	2	2.75	4.25	5	6	2	3	4	4.5	6	2	3	4	5	6	2	3	4	5	6
3	2	2.5	3.25	3.75	4.25	2	3	4	4.25	5	2	3	3	5	5.5	2	3	4	5	6
3	2	2.75	2.75	2.75	3.5	2	3	3.75	5	5	2	3	4	5	6	2	3	4	5	6
3	2	2	3	3.5	4	2	3	4	4	5	2	3	4	5	5.25	2	3	4	5	6
3	2	3	4	4.5	5.5	2	3	4	5	5.5	2	3	4	5	6	2	3	4	5	6
3	2	2.25	2.75	3	3.75	2	2.5	3.25	3.75	4.75	2	3	4	4.75	5.75	2	3	4.25	5	6
3	1.5	1.5	1.5	2.25	1.75	2	2.5	3.75	4.5	5.25	2	3	3.25	5	5.25	2	3	4	4.5	6
3	2	3	4	4.25	5.75	2	3.25	3.5	4.5	5.5	2	3.5	4	5	6	2	3	4.25	4.75	6
3	2.25	2.25	3.5	5	5.25	2	3	4	4.75	5.5	2	3	4	4.75	6	2	3	4	5	6
3	2	3	3.75	5	5	2	3.5	4	5	5.75	2	3	4	5	6.25	2	3	4	5	6
3	2	3	4	4.75	4.25	2	3	4	4.5	5.25	2	3	4	5	6	2	3	4	5	6
3	2	3.5	3	4.75	4.5	2	3	3.5	4.25	4.5	2	3	4	4.75	5.5	2	3	4	5	6
3	2.25	2	3.25	3	3.75	2	3	3.75	4.25	4.75	2	3	4	4.75	5.75	2	3	4	5	5.75
3	2	2.5	3	3.75	3	2	2.5	3.75	4.25	5.5	2	3	4	5	6	2.25	3	4	5	6
3	2	3	3.25	4.5	5	2	3	3.75	4.25	4.5	2	3	3.75	4.75	5.25	2	3	4	5	4.75
3	2	2	3.5	3.5	4	2	3.25	3.75	4.5	5	2	3	4	5.25	6	2	3	4.25	5	6
3	2	2.75	4.25	4.75	5.25	2	3	4	5	5.75	2	3	4	5	5.75	2	3	4	5	6
3	1.5	1.5	1.75	1.75	2.5	2	1.75	2.25	2.75	2.75	2	2.5	2.75	3.25	4.25	2	2.75	3.5	4.25	5
3	2	3	4.25	5	6.25	2	3	4	5	6	2	3	4	5	6	2	3	4	5	6
3	2	2.5	2.75	3.25	3.25	2	2.75	3.75	4	5.5	2	2.75	4	5	5.5	2	3	4	5	5.25
3	2	2.25	2.75	3.75	4	2	2.75	3.25	4.25	4.5	2	3	3.25	4.5	5	2	3	4	4.75	5.75
3	2	2.25	3.25	4	4	2	2.5	3.25	4	4.25	1.75	3	4	4.5	5.5	1.5	3	4.25	5.25	5.75
3	2	3	4	4.75	6	2	3	4	5	6	2	3	4	5	6	2	3	4	5	6
3	2	3.25	3.75	5	5.75	2	3	4	4.75	5.25	2	3	4	5	5.75	2	3	4	5	6
3	2	3	4	5	6	2	3	4	5	6	2	3	4	5	6	2	3	4	5	6
3	2	3	4	4	5	2	3.25	3.75	4	4.75	2	3	4	4.5	5.25	2.25	3	4	5.25	6
3	1.5	3	4	5.5	6	2	3	3	5	5.5	2	3	4	5	6	2	3.5	4	5	4.5
3	2	2.25	3.25	4	4.5	2	3	4	4.5	5.25	2.5	3.25	4	5	6	1.75	3	4	5	4
3	2	3	3.75	4.75	5.75	2	2.75	4	4.25	5	2	3	4	5	6	2	3	4	5	6
3	2.75	3	4	5.5	4.5	2	2.5	4.25	4.75	5.5	2	3	4	4.5	5.25	2	3.25	4.25	5	5.5
3	1.25	2	2.5	3	3.75	2	3	3.25	4	4.75	2	3	3.75	4.5	5.75	1.75	3	4	4.75	6
3	1.25	1.75	2	1.5	3.5	2	2.75	3	3.5	4	2	3	3.75	4.25	5.25	2	3	4	4.75	6
3	2	2	2.25	3	3.75	2	2.25	3	2.75	4.25	2	2.25	3	4.25	4	2	2.75	3.5	4.25	5.5
3	1.75	2.5	3	3.75	4	2.25	3	3.75	5.25	4.75	2.25	3.25	3.75	5	6	2.75	3	4	5.25	6
3	1.75	3	4.5	5.25	5.25	2	3.25	3.75	4.25	5.25	2	3	4.25	5.5	5.5	2	3	4	5.5	5.75
3	1.5	2.75	2.5	4	4	2	3	3.5	4.25	5.75	2	3.5	2	5	5.75	2.25	2.75	4	3.5	6
3	2	2	3	3.5	4	2	2.75	3.75	4.75	5	2	3	4	5	6	2	3	4	5	6
3	2	2.75	3.25	4.75	2.75	2	2.5	4.5	4.25	5.25	2	3.25	4.25	5.25	4.25	2	3	3	4.75	4.25
3	2	2.5	2.5	4	4.25	2	3	4	4.25	5	2	3	4.25	4.75	6	2	3	4	5	6
3	2	3	3.75	4.5	5.5	1.75	2.75	3.5	5	5	2	3.25	4	5	5.75	2	3	3.75	5	6.25
3	2	3	3.25	3.5	3.75	2	3	4	5	5.75	2	3	4	5	6	2	3	4	5	5.75
3	2	3	3.5	4.25	5	2	3	3.75	5	5	2	3	4	5	6	2	3	4	5	6
3	1.75	2	2.5	3	2.75	2	2	3	3.25	4	2	2.5	3	3.75	5.25	2	2.75	3	5	4.75
3	2	2.5	3.25	4	4.25	2	2.5	3.5	4	4.25	2	2.75	3.25	4	4.5	2	3	3.75	4.5	5.25
4	2	3	4	5	5.75	2	3	4	5	6	2	3	4	5	6	2	3	4	5	6
4	2	2.25	2.5	3.5	4.25	2	2	3	4	4.5	2	3	4	4.25	5	2	3	4	5	5.75
4	2	2.5	3	3.5	4.25	2	2.75	3.75	4.75	5	2	3	4	5	6	2	3	4	5	6
4	2	3	3.25	3.5	5	2	3	3.5	5	4.75	2	3	3.75	4.5	5	2	3	4	5	5
4	3	3.5	5	3.5	6.5	3.75	2.5	3.5	5	4.75	2.25	2.5	3	4.5	4.5	2	3	3.5	5.5	4.25
4	2	2.75	3	3.5	4.75	2	3	3	4.25	4.75	2	2.75	3.75	4.5	4.75	2	3	3.75	4.5	5
4	2	3	4	5	5.75	2	3	4	5	6	2	3	4	5	6	2	3	4	5	6
4	2	2.75	3.5	4.25	4.5	2	3	3.5	4.75	5.5	2	3	3.75	5	5.75	2	3.25	4	5	5.75
4	2.5	2.5	3.75	4.75	5	2	2.75	4	5	5	2	3	4	5	5.75	2	3	4	5	6
4	1.25	1.5	1.75	2.25	2.5	2	1.75	2.75	3	3.75	1.75	2.25	3	4	4.5	2	3	3.5	4	5.5
4	1.75	3	3.5	4.5	5.5	2	3	4	5	6	2	3	4	5	6	2	3	4	5	6
4	2	2.5	3	4.25	4.75	2	3	4	4.75	5.75	2	3	4	5	6	2	3	4	5	6
4	2	3	3.75	4.75	5	2	3	4	5	6	2	3	4	5	6	2	3	4	5	6
4	2	3	4	3.75	6	2	3	3	5	6	2	3	4	3.75	4.5	2	3	4	5	6
4	2	2.25	3	4	4.5	2	2.5	3.5	4	1.75	2	3	4	4	5	2	3	4	4.75	5
4	2	2.75	4	4.75	6	2	3	4	5	6	2	3	4	5	5.75	2	3	4	4.75	6
4	2.25	3	2.75	4.25	4.75	2	2.5	3.5	4	5.5	2	3.25	4	5	5.5	2	3	4.25	5	5.5
4	2	3	4	4.25	5.75	2	3	4	5	6	2	3	4	5	6	2	3	4	5	6
4	2.75	4.25	5	4.75	6.25	2	3	4	4.25	4.75	2	3	3.75	4.5	5.25	2	3	4	5	5.75
4	2	3	3.25	4.25	5.75	2	3	4	5.5	5.25	2	3	3.5	5	5.5	2	3.25	4	5	6
4	2	3.25	3.75	4.25	5.5	2.25	3.25	4	5	5.75	1.75	3	4	3.75	6	2	3.25	4	5	6
4	2	2	2.25	3.5	4.25	2	2.75	3.25	4.25	4.75	2	3	4	4.5	5.5	2	3	4	5	6
4	2	2	2.5	3	4	2	3	3.75	4.5	5	2	3	4	5	6	2	3	4	5	6
4	2	2.75	3.75	4	5.75	2	3	4	5	6	2	3	4	5	6	2	3	4	5	6
4	1.25	1.75	1	2.5	2.5	1.25	1.75	2.5	3	4.75	2	2.25	3.5	4	5	2	2.5	4	4.25	5
4	2	3	3.25	4.5	4.75	2	3	4	5	5.75	1.75	3	4	5	6	2	3	3.75	5	6
4	2	3	3.75	5.5	6	2	3	4	4.75	6	2	3	4	5	6	2	3	4	5	6
4	2	2.5	3.25	4.25	5	2	2.5	3	4.25	4.5	2	3.25	4	5	5.25	2	3	4	5	5.75
4	2.25	3.75	4.75	6.5	7.5	2.25	3	4.25	5	5.75	2.75	3.5	4	5.25	5.25	2.75	3.25	4	5	6.5
4	2	2	2.25	3	3.75	2	2.25	3	3.25	4.25	2	2.5	3	3.75	4.25	2	3	3.75	4.5	4.5
4	2	2.75	3.25	3.75	5	2	3	4	4.25	5	2	3	3.75	4.5	5	2	3	4	5	5.5
4	2	2.25	3.5	4	5.25	2	3	3.5	4.75	5.25	2	3	3.75	4.5	5.25	2	3	3.25	5	6
4	2	3	3.5	4.75	5	2	3	3.75	5	6	2	3	4	5	6	2	3	4	5	6
4	2	3	4.25	5	5.75	2	3	4	4.75	5.75	2	3	3.75	5	6	2	3	4	5	6
4	2	2.75	4	5.25	5.25	2	3	3.75	4.75	5	2	3	4	5	5.75	2	3	4	5	6
4	3	4.5	4.5	7.25	5.25	2	3	4.25	4.75	6.25	2	3	4	5	6	2	3.5	4	5	6
4	2	2.25	3.75	4	5	2	3	4	4.75	5.5	2	3	4	5	6	2	3	4	5	6
4	2	2.5	3.5	3.75	5	2	3	4.25	4.75	5.25	2	3	3.75	5.25	6	2	3	4	5	6
4	2	3	3	4.75	4.25	2	3	4	5	6	2	3	4	5	6	2	3	4	5	5.75
4	1.25	1.75	2.5	3.25	3.25	2	2	3	3.75	4	2	2.75	3.25	4	5	1.5	3	4	4.5	5
4	2	3	3.5	4.75	5.25	2	3	4.25	5	6.25	2.25	3.25	4	5	6	2	3	4	5.25	6
4	2	2	2.25	3.25	3.75	2	2.25	2.5	3.5	3.75	2	3	3	3.75	4	2	3	3.75	4	4.75
4	2	2	3.25	3.75	4.5	2	2.5	3	3.25	4.25	2	3	3.5	4	4	2	3	4	4	4.75
4	1.75	2.5	4	4.25	4.5	2.5	3	4	4.25	4.75	2	3	4	4.75	5.25	2	3	4	4.75	6
5	2	2.75	3.5	4	5.5	2	3	4	4.75	6.25	2	3	4	5	6	2	3.25	4	5	6
5	2	3	3.75	5	5.5	2	2.75	4	5	6	2	3.5	4	5	5.75	2.25	3	4	5	6.25
5	2	2	2.75	3.25	3.5	2	2.5	3	3.5	4	2	3	3.5	4	4.5	2	3	3.25	4.25	5.25
5	2	2.25	3.25	4.25	4.75	2	3	3	4	4	2	3	3.5	4	4.75	2	3	4	4	5
5	1.5	2	2.5	3	3.5	2	2	2.75	3.5	4.5	1.75	3	3.25	4.25	5.25	2.5	3	4	4.75	5.5
5	1	2	2.25	3	3.75	1.75	2.5	3.25	4	4.25	2	2.75	3.75	3.5	5	2	2.75	3.75	4.5	5.5
5	1.25	1.75	2	3	3	1.75	2.25	3	3.25	4	1.5	2.5	3.25	3.5	4.75	2	3	3.75	4.25	5.25
5	2	2	3.25	4	4.25	2	3	3	4	4.75	2	3.25	3.75	4.75	5.25	2	3	4	5.25	5.75
5	2	2	2.5	3.25	3.75	2	2	3	3.5	3.75	2	3	3	4	4	2	3	3	4	4.75
5	2	2	3	3.25	3.75	2	2.75	3.5	4	4.75	2	3	3.75	5	5.5	2	3	4	5	6
5	2	2	3.5	4	4.5	2	3	3.5	4	5.25	2	3.5	3.75	4.75	5.5	2	3	4.25	5	5.75
5	2	2.25	4	4.25	6	2	3	3.75	5	5.5	2	3	4	5	6	2	3	4	5	6
5	2	2	3	2.5	3.75	1.75	2.75	3.5	4	4.5	2	3	4	4.5	5	2	3	4	5	6
5	2	2.25	3	4.25	4	2	2.75	3.75	4.25	5	2	3	4	5	5.75	2	3	4	5	6
5	2	2.5	4	3.5	4.75	2	3	4	4.5	6	2	3	4	5	6	2	3	4	5	6
5	0.75	1	1	1.25	1	1	1	1	2.5	2.5	1.5	1.5	1.5	2.5	2.5	1	1.75	2	2.5	2.75
5	1	2	2	2.75	3.25	1.75	2	3	3	3.75	2	2.75	3.25	3.75	4.25	2	3	3.25	4	4.75
5	2	3	4	4.75	4.5	2	3	3.5	4	4.5	2	3	3.5	3.75	4.75	2	3	3.5	4.25	5
5	1.75	2	2.25	3.75	4	2	2	3.5	3.75	4.5	2	2.75	4	4.5	5.5	2	3	4	5	5.75
5	1.75	2	2.75	3.5	4	2	2.75	3	3.25	4.25	2	3	4	4.25	5.25	2	3	4	4.5	5
5	1	1	1.25	2	2	1	1	2	2.25	3	1	1.75	2	2.5	3	1	2	2	3	3
5	2	2	2.25	3	3.25	2	2.25	2.5	3.25	3.25	2	2.25	3	3	4	2	2.25	3.25	4	4.25
5	2	2.75	3.25	3.75	4	2	2.5	3.25	4.5	4.75	2	3	3.75	5	5.5	2	3	4	4.75	5.5
5	2	2	2.5	3.75	3.75	1.75	3	3.25	4	5	2	3	4	5	5.25	2	3	4	5	6
5	2	3	4	4.75	5.75	2	3	4	5	6	2	3	4	5	6	2	3	4	4.75	5.25
5	1.25	1.25	1	1	1.5	2	2	1.75	2.5	2.5	2	2	2.75	3	4	2	2.25	3	4	4.25
5	2	3	3	3.75	4.5	2	3	3.75	4.5	5.5	2	3	4	5	6	2	3.75	4	4.75	6
5	2	2	2.75	4.25	4.75	2	2.75	4	4	5.25	2	3	4	4.75	5.75	2	3	4	4.75	5.75
5	2.5	4.25	5	5.5	5.75	2	3.5	4.5	4.5	5.75	2	3.25	4	5.25	6	2	3	4	5	6
5	1	1	1	1.25	1	0.75	1.5	2	2	2.5	1.75	2.25	3	2.75	3.25	1.75	2.5	2	3.75	5
5	2	2	3.25	5	4.75	2	3.25	3.5	4.75	5.5	2	3	4	5.25	6	2	3	4	5.75	6.25
5	2	2.5	3.75	4.5	5.25	1.75	2.25	3.25	4.5	4.75	2	3	3.5	4.75	5	2	3	3.75	5	5.25
5	2	3	4	4.25	5	2	3	3.5	4.75	5.5	2	3	4	4.5	5.25	2	3	4	5	5.75
5	1.75	2	2.5	3	3.25	2	2.25	3	3.25	4.25	2	2.75	3.5	4.25	4.75	2	3.25	4	5	5.5
5	2	3	4	5	5.5	2	3.25	4	5	6	2	3	3.75	5	5.75	2	3	4	5	5.25
5	2	2.5	3.5	4.5	5.75	2	3	4	4.75	6	2	3	4	5	6	2	3	4	5	6
5	2	1.5	1.75	1.75	1.75	2	2.25	2.75	3	2.25	2	3	3.25	4.5	5.5	2	3	4	5	6
5	2	3	4	5	6.5	2	3	4	5	6	2	3	4	5	6	2	3	4	5	6
5	1.25	2	2	2.5	3.25	2	2	2.75	3	4.25	2	2.5	3	3.75	4.75	2	2.75	3	4.25	5.25
5	2	3.5	4	4.25	5	2	3	3.5	4.5	5	2	3	4	4	5	2	3	4	4.75	5
5	2	3	3	5	4.25	2	3	4.25	5	6	2	3	4	5	6	2	3	4	5	6
5	2	2.25	3.5	4.25	4.75	1.75	3	4	4	4.75	2	3	4.5	4.75	5.75	1.75	3.25	4.25	5	6
5	2	3	4	5	5.25	2	3	4	5	5	2	3	4	4.75	5.25	2	2.75	4	4.75	6
5	2	2	2.75	3.5	4	2	3	3	3.75	4.5	2	3	3	4.25	5	2	3	3.25	4.25	5
